# Supplementary material for: In Vitro Biodegradation of a-C:H:SiOx Films on Ti-6Al-4V Alloy
Source: Materials (Basel). 2022 Jun 15;15(12):4239. doi: 10.3390/ma15124239 (PMC9231245; doi:10.3390/ma15124239)
Supplement: Supplementary file 1 [file materials-15-04239-s001.zip]

Archive with 1 entries (1 files):
- materials-1727788-supplementary.pdf
